# Supplementary material for: Polyester degradation by soil bacteria: identification of conserved BHETase enzymes in Streptomyces
Source: Commun Biol. 2024 Jun 12;7:725. doi: 10.1038/s42003-024-06414-z (PMC11169514; doi:10.1038/s42003-024-06414-z)
Supplement: Supplementary file 4 — supplementary data 1 [file 42003_2024_6414_MOESM4_ESM.xlsx]

## Sheet: Data Graph fig 2B
	MHET			BHET			unknown
Control_24h	0	0	0	91.86	100	100	8.14	0	0
Control*_24h	0	0	0	100	100	100	0	0	0
M145_24h	32.8	31.54	36.26	60.66	61.63	63.74	6.534	6.832	0
M145*_24h	42.9	43.41	45.29	51.14	51.06	50.14	5.958	5.532	4.564
Control_72h	0	0	0	100	100	100	0	0	0
Control*_72h	0	0	0	100	100	100	0	0	0
M145_72h	100	100	100	0	0	0	0	0	0
M145*_72h	100	100	100	0	0	0	0	0	0

## Sheet: Statistics fig 2B
Two-way ANOVA	Ordinary
Alpha	0.05
Source of Variation	% of total variation	P value	P value summary	Significant?
Interaction	63.32	<0,0001	****	Yes
Row Factor	3.453e-09	>0,9999	ns	No
Column Factor	36.57	<0,0001	****	Yes
Table Analyzed	Percentages
Two-way ANOVA	Ordinary
Alpha	0.05
Source of Variation	% of total variation	P value	P value summary	Significant?
Interaction	63.32	<0,0001	****	Yes
Row Factor	3.453e-09	>0,9999	ns	No
Column Factor	36.57	<0,0001	****	Yes
ANOVA table	SS	DF	MS	F (DFn, DFd)	P value
Interaction	80497	14	5750	F (14, 48) = 1973	P<0,0001
Row Factor	4.389e-06	7	6.27e-07	F (7, 48) = 2,152e-007	P>0,9999
Column Factor	46483	2	23241	F (2, 48) = 7975	P<0,0001
Residual	139.9	48	2.914
Data summary
Number of columns (Column Factor)	3
Number of rows (Row Factor)	8
Number of values	72
Control_24h vs. Control*_24h	0	-4,416 to 4,416	No	ns	>0,9999
Control_24h vs. M145_24h	-33.53	-37,95 to -29,12	Yes	****	<0,0001
Control_24h vs. M145*_24h	-43.87	-48,28 to -39,45	Yes	****	<0,0001
Control_24h vs. Control_72h	0	-4,416 to 4,416	No	ns	>0,9999
Control_24h vs. Control*_72h	0	-4,416 to 4,416	No	ns	>0,9999
Control_24h vs. M145_72h	-100	-104,4 to -95,58	Yes	****	<0,0001
Control_24h vs. M145*_72h	-100	-104,4 to -95,58	Yes	****	<0,0001
Control*_24h vs. M145_24h	-33.53	-37,95 to -29,12	Yes	****	<0,0001
Control*_24h vs. M145*_24h	-43.87	-48,28 to -39,45	Yes	****	<0,0001
Control*_24h vs. Control_72h	0	-4,416 to 4,416	No	ns	>0,9999
Control*_24h vs. Control*_72h	0	-4,416 to 4,416	No	ns	>0,9999
Control*_24h vs. M145_72h	-100	-104,4 to -95,58	Yes	****	<0,0001
Control*_24h vs. M145*_72h	-100	-104,4 to -95,58	Yes	****	<0,0001
M145_24h vs. M145*_24h	-10.33	-14,75 to -5,917	Yes	****	<0,0001
M145_24h vs. Control_72h	33.53	29,12 to 37,95	Yes	****	<0,0001
M145_24h vs. Control*_72h	33.53	29,12 to 37,95	Yes	****	<0,0001
M145_24h vs. M145_72h	-66.47	-70,88 to -62,05	Yes	****	<0,0001
M145_24h vs. M145*_72h	-66.47	-70,88 to -62,05	Yes	****	<0,0001
M145*_24h vs. Control_72h	43.87	39,45 to 48,28	Yes	****	<0,0001
M145*_24h vs. Control*_72h	43.87	39,45 to 48,28	Yes	****	<0,0001
M145*_24h vs. M145_72h	-56.13	-60,55 to -51,72	Yes	****	<0,0001
M145*_24h vs. M145*_72h	-56.13	-60,55 to -51,72	Yes	****	<0,0001
Control_72h vs. Control*_72h	0	-4,416 to 4,416	No	ns	>0,9999
Control_72h vs. M145_72h	-100	-104,4 to -95,58	Yes	****	<0,0001
Control_72h vs. M145*_72h	-100	-104,4 to -95,58	Yes	****	<0,0001
Control*_72h vs. M145_72h	-100	-104,4 to -95,58	Yes	****	<0,0001
Control*_72h vs. M145*_72h	-100	-104,4 to -95,58	Yes	****	<0,0001
M145_72h vs. M145*_72h	0	-4,416 to 4,416	No	ns	>0,9999
BHET
Control_24h vs. Control*_24h	-2.713	-7,129 to 1,703	No	ns	0.5271
Control_24h vs. M145_24h	35.28	30,86 to 39,69	Yes	****	<0,0001
Control_24h vs. M145*_24h	46.51	42,09 to 50,92	Yes	****	<0,0001
Control_24h vs. Control_72h	-2.713	-7,129 to 1,703	No	ns	0.5271
Control_24h vs. Control*_72h	-2.713	-7,129 to 1,703	No	ns	0.5271
Control_24h vs. M145_72h	97.29	92,87 to 101,7	Yes	****	<0,0001
Control_24h vs. M145*_72h	97.29	92,87 to 101,7	Yes	****	<0,0001
Control*_24h vs. M145_24h	37.99	33,57 to 42,41	Yes	****	<0,0001
Control*_24h vs. M145*_24h	49.22	44,80 to 53,64	Yes	****	<0,0001
Control*_24h vs. Control_72h	0	-4,416 to 4,416	No	ns	>0,9999
Control*_24h vs. Control*_72h	0	-4,416 to 4,416	No	ns	>0,9999
Control*_24h vs. M145_72h	100	95,58 to 104,4	Yes	****	<0,0001
Control*_24h vs. M145*_72h	100	95,58 to 104,4	Yes	****	<0,0001
M145_24h vs. M145*_24h	11.23	6,814 to 15,65	Yes	****	<0,0001
M145_24h vs. Control_72h	-37.99	-42,41 to -33,57	Yes	****	<0,0001
M145_24h vs. Control*_72h	-37.99	-42,41 to -33,57	Yes	****	<0,0001
M145_24h vs. M145_72h	62.01	57,59 to 66,43	Yes	****	<0,0001
M145_24h vs. M145*_72h	62.01	57,59 to 66,43	Yes	****	<0,0001
M145*_24h vs. Control_72h	-49.22	-53,64 to -44,80	Yes	****	<0,0001
M145*_24h vs. Control*_72h	-49.22	-53,64 to -44,80	Yes	****	<0,0001
M145*_24h vs. M145_72h	50.78	46,36 to 55,20	Yes	****	<0,0001
M145*_24h vs. M145*_72h	50.78	46,36 to 55,20	Yes	****	<0,0001
Control_72h vs. Control*_72h	0	-4,416 to 4,416	No	ns	>0,9999
Control_72h vs. M145_72h	100	95,58 to 104,4	Yes	****	<0,0001
Control_72h vs. M145*_72h	100	95,58 to 104,4	Yes	****	<0,0001
Control*_72h vs. M145_72h	100	95,58 to 104,4	Yes	****	<0,0001
Control*_72h vs. M145*_72h	100	95,58 to 104,4	Yes	****	<0,0001
M145_72h vs. M145*_72h	0	-4,416 to 4,416	No	ns	>0,9999
unknown
Control_24h vs. Control*_24h	2.713	-1,703 to 7,129	No	ns	0.5271
Control_24h vs. M145_24h	-1.742	-6,158 to 2,674	No	ns	0.9123
Control_24h vs. M145*_24h	-2.638	-7,054 to 1,778	No	ns	0.5625
Control_24h vs. Control_72h	2.713	-1,703 to 7,129	No	ns	0.5271
Control_24h vs. Control*_72h	2.713	-1,703 to 7,129	No	ns	0.5271
Control_24h vs. M145_72h	2.713	-1,703 to 7,129	No	ns	0.5271
Control_24h vs. M145*_72h	2.713	-1,703 to 7,129	No	ns	0.5271
Control*_24h vs. M145_24h	-4.455	-8,871 to -0,03929	Yes	*	0.0466
Control*_24h vs. M145*_24h	-5.351	-9,767 to -0,9353	Yes	**	0.008
Control*_24h vs. Control_72h	0	-4,416 to 4,416	No	ns	>0,9999
Control*_24h vs. Control*_72h	0	-4,416 to 4,416	No	ns	>0,9999
Control*_24h vs. M145_72h	0	-4,416 to 4,416	No	ns	>0,9999
Control*_24h vs. M145*_72h	0	-4,416 to 4,416	No	ns	>0,9999
M145_24h vs. M145*_24h	-0.896	-5,312 to 3,520	No	ns	0.998
M145_24h vs. Control_72h	4.455	0,03929 to 8,871	Yes	*	0.0466
M145_24h vs. Control*_72h	4.455	0,03929 to 8,871	Yes	*	0.0466
M145_24h vs. M145_72h	4.455	0,03929 to 8,871	Yes	*	0.0466
M145_24h vs. M145*_72h	4.455	0,03929 to 8,871	Yes	*	0.0466
M145*_24h vs. Control_72h	5.351	0,9353 to 9,767	Yes	**	0.008
M145*_24h vs. Control*_72h	5.351	0,9353 to 9,767	Yes	**	0.008
M145*_24h vs. M145_72h	5.351	0,9353 to 9,767	Yes	**	0.008
M145*_24h vs. M145*_72h	5.351	0,9353 to 9,767	Yes	**	0.008
Control_72h vs. Control*_72h	0	-4,416 to 4,416	No	ns	>0,9999
Control_72h vs. M145_72h	0	-4,416 to 4,416	No	ns	>0,9999
Control_72h vs. M145*_72h	0	-4,416 to 4,416	No	ns	>0,9999
Control*_72h vs. M145_72h	0	-4,416 to 4,416	No	ns	>0,9999
Control*_72h vs. M145*_72h	0	-4,416 to 4,416	No	ns	>0,9999
M145_72h vs. M145*_72h	0	-4,416 to 4,416	No	ns	>0,9999
Test details	Mean 1	Mean 2	Mean Diff,	SE of diff,	N1	N2	q	DF
MHET
Control_24h vs. Control*_24h	0	0	0	1.394	3	3	0	48
Control_24h vs. M145_24h	0	33.53	-33.53	1.394	3	3	34.02	48
Control_24h vs. M145*_24h	0	43.87	-43.87	1.394	3	3	44.51	48
Control_24h vs. Control_72h	0	0	0	1.394	3	3	0	48
Control_24h vs. Control*_72h	0	0	0	1.394	3	3	0	48
Control_24h vs. M145_72h	0	100	-100	1.394	3	3	101.5	48
Control_24h vs. M145*_72h	0	100	-100	1.394	3	3	101.5	48
Control*_24h vs. M145_24h	0	33.53	-33.53	1.394	3	3	34.02	48
Control*_24h vs. M145*_24h	0	43.87	-43.87	1.394	3	3	44.51	48
Control*_24h vs. Control_72h	0	0	0	1.394	3	3	0	48
Control*_24h vs. Control*_72h	0	0	0	1.394	3	3	0	48
Control*_24h vs. M145_72h	0	100	-100	1.394	3	3	101.5	48
Control*_24h vs. M145*_72h	0	100	-100	1.394	3	3	101.5	48
M145_24h vs. M145*_24h	33.53	43.87	-10.33	1.394	3	3	10.48	48
M145_24h vs. Control_72h	33.53	0	33.53	1.394	3	3	34.02	48
M145_24h vs. Control*_72h	33.53	0	33.53	1.394	3	3	34.02	48
M145_24h vs. M145_72h	33.53	100	-66.47	1.394	3	3	67.44	48
M145_24h vs. M145*_72h	33.53	100	-66.47	1.394	3	3	67.44	48
M145*_24h vs. Control_72h	43.87	0	43.87	1.394	3	3	44.51	48
M145*_24h vs. Control*_72h	43.87	0	43.87	1.394	3	3	44.51	48
M145*_24h vs. M145_72h	43.87	100	-56.13	1.394	3	3	56.95	48
M145*_24h vs. M145*_72h	43.87	100	-56.13	1.394	3	3	56.95	48
Control_72h vs. Control*_72h	0	0	0	1.394	3	3	0	48
Control_72h vs. M145_72h	0	100	-100	1.394	3	3	101.5	48
Control_72h vs. M145*_72h	0	100	-100	1.394	3	3	101.5	48
Control*_72h vs. M145_72h	0	100	-100	1.394	3	3	101.5	48
Control*_72h vs. M145*_72h	0	100	-100	1.394	3	3	101.5	48
M145_72h vs. M145*_72h	100	100	0	1.394	3	3	0	48
BHET
Control_24h vs. Control*_24h	97.29	100	-2.713	1.394	3	3	2.753	48
Control_24h vs. M145_24h	97.29	62.01	35.28	1.394	3	3	35.79	48
Control_24h vs. M145*_24h	97.29	50.78	46.51	1.394	3	3	47.19	48
Control_24h vs. Control_72h	97.29	100	-2.713	1.394	3	3	2.753	48
Control_24h vs. Control*_72h	97.29	100	-2.713	1.394	3	3	2.753	48
Control_24h vs. M145_72h	97.29	0	97.29	1.394	3	3	98.71	48
Control_24h vs. M145*_72h	97.29	0	97.29	1.394	3	3	98.71	48
Control*_24h vs. M145_24h	100	62.01	37.99	1.394	3	3	38.55	48
Control*_24h vs. M145*_24h	100	50.78	49.22	1.394	3	3	49.94	48
Control*_24h vs. Control_72h	100	100	0	1.394	3	3	0	48
Control*_24h vs. Control*_72h	100	100	0	1.394	3	3	0	48
Control*_24h vs. M145_72h	100	0	100	1.394	3	3	101.5	48
Control*_24h vs. M145*_72h	100	0	100	1.394	3	3	101.5	48
M145_24h vs. M145*_24h	62.01	50.78	11.23	1.394	3	3	11.39	48
M145_24h vs. Control_72h	62.01	100	-37.99	1.394	3	3	38.55	48
M145_24h vs. Control*_72h	62.01	100	-37.99	1.394	3	3	38.55	48
M145_24h vs. M145_72h	62.01	0	62.01	1.394	3	3	62.92	48
M145_24h vs. M145*_72h	62.01	0	62.01	1.394	3	3	62.92	48
M145*_24h vs. Control_72h	50.78	100	-49.22	1.394	3	3	49.94	48
M145*_24h vs. Control*_72h	50.78	100	-49.22	1.394	3	3	49.94	48
M145*_24h vs. M145_72h	50.78	0	50.78	1.394	3	3	51.52	48
M145*_24h vs. M145*_72h	50.78	0	50.78	1.394	3	3	51.52	48
Control_72h vs. Control*_72h	100	100	0	1.394	3	3	0	48
Control_72h vs. M145_72h	100	0	100	1.394	3	3	101.5	48
Control_72h vs. M145*_72h	100	0	100	1.394	3	3	101.5	48
Control*_72h vs. M145_72h	100	0	100	1.394	3	3	101.5	48
Control*_72h vs. M145*_72h	100	0	100	1.394	3	3	101.5	48
M145_72h vs. M145*_72h	0	0	0	1.394	3	3	0	48
unknown
Control_24h vs. Control*_24h	2.713	0	2.713	1.394	3	3	2.753	48
Control_24h vs. M145_24h	2.713	4.455	-1.742	1.394	3	3	1.767	48
Control_24h vs. M145*_24h	2.713	5.351	-2.638	1.394	3	3	2.677	48
Control_24h vs. Control_72h	2.713	0	2.713	1.394	3	3	2.753	48
Control_24h vs. Control*_72h	2.713	0	2.713	1.394	3	3	2.753	48
Control_24h vs. M145_72h	2.713	0	2.713	1.394	3	3	2.753	48
Control_24h vs. M145*_72h	2.713	0	2.713	1.394	3	3	2.753	48
Control*_24h vs. M145_24h	0	4.455	-4.455	1.394	3	3	4.52	48
Control*_24h vs. M145*_24h	0	5.351	-5.351	1.394	3	3	5.43	48
Control*_24h vs. Control_72h	0	0	0	1.394	3	3	0	48
Control*_24h vs. Control*_72h	0	0	0	1.394	3	3	0	48
Control*_24h vs. M145_72h	0	0	0	1.394	3	3	0	48
Control*_24h vs. M145*_72h	0	0	0	1.394	3	3	0	48
M145_24h vs. M145*_24h	4.455	5.351	-0.896	1.394	3	3	0.9091	48
M145_24h vs. Control_72h	4.455	0	4.455	1.394	3	3	4.52	48
M145_24h vs. Control*_72h	4.455	0	4.455	1.394	3	3	4.52	48
M145_24h vs. M145_72h	4.455	0	4.455	1.394	3	3	4.52	48
M145_24h vs. M145*_72h	4.455	0	4.455	1.394	3	3	4.52	48
M145*_24h vs. Control_72h	5.351	0	5.351	1.394	3	3	5.43	48
M145*_24h vs. Control*_72h	5.351	0	5.351	1.394	3	3	5.43	48
M145*_24h vs. M145_72h	5.351	0	5.351	1.394	3	3	5.43	48
M145*_24h vs. M145*_72h	5.351	0	5.351	1.394	3	3	5.43	48
Control_72h vs. Control*_72h	0	0	0	1.394	3	3	0	48
Control_72h vs. M145_72h	0	0	0	1.394	3	3	0	48
Control_72h vs. M145*_72h	0	0	0	1.394	3	3	0	48
Control*_72h vs. M145_72h	0	0	0	1.394	3	3	0	48
Control*_72h vs. M145*_72h	0	0	0	1.394	3	3	0	48
M145_72h vs. M145*_72h	0	0	0	1.394	3	3	0	48

## Sheet: Data Graph fig 2C
	BHET			MHET			TPA
Control	80.04	80.06	79.49	19.96	19.94	20.51	0	0	0
MBT2	15.13	16.23	14.23	83.54	82.73	84.88	1.336	1.045	0.8846
MBT5	14.51	17.43	12.83	83.52	81.03	84.84	1.972	1.54	2.331
MBT12	14.92	16.47	16.84	83.35	82.17	81.11	1.731	1.369	2.056
MBT28	26.92	26.56	26.21	71.1	70.35	71.34	1.973	3.086	2.454
MBT92	20.62	11.65	22.17	79.38	88.35	77.83	0	0	0
M145*	20.86	21.49	21.82	79.14	78.51	78.18	0	0	0

## Sheet: statistics Fig2C
Table Analyzed	percentages
Two-way ANOVA	Ordinary
Alpha	0.05
Source of Variation	% of total variation	P value	P value summary	Significant?
Interaction	26.78	<0,0001	****	Yes
strain	4.587e-08	>0,9999	ns	No
compound	73	<0,0001	****	Yes
ANOVA table	SS	DF	MS	F (DFn, DFd)	P value
Interaction	19529	12	1627	F (12, 42) = 427,9	P<0,0001
strain	3.346e-05	6	5.576e-06	F (6, 42) = 1,466e-006	P>0,9999
compound	53241	2	26621	F (2, 42) = 7000	P<0,0001
Residual	159.7	42	3.803
Data summary
Number of columns (compound)	3
Number of rows (strain)	7
Number of values	63
Within each column, compare rows (simple effects within columns)
Number of families	3
Number of comparisons per family	21
Alpha	0.05
Tukey's multiple comparisons test	Mean Diff,	95,00% CI of diff,	Below threshold?	Summary	Adjusted P Value
BHET
Control vs. MBT2	64.67	59,74 to 69,60	Yes	****	<0,0001
Control vs. MBT5	64.94	60,01 to 69,87	Yes	****	<0,0001
Control vs. MBT12	63.79	58,86 to 68,72	Yes	****	<0,0001
Control vs. MBT28	53.3	48,37 to 58,23	Yes	****	<0,0001
Control vs. MBT92	61.72	56,79 to 66,65	Yes	****	<0,0001
Control vs. M145*	58.47	53,54 to 63,40	Yes	****	<0,0001
MBT2 vs. MBT5	0.2733	-4,656 to 5,202	No	ns	>0,9999
MBT2 vs. MBT12	-0.88	-5,809 to 4,049	No	ns	0.9978
MBT2 vs. MBT28	-11.37	-16,30 to -6,438	Yes	****	<0,0001
MBT2 vs. MBT92	-2.95	-7,879 to 1,979	No	ns	0.5216
MBT2 vs. M145*	-6.193	-11,12 to -1,264	Yes	**	0.006
MBT5 vs. MBT12	-1.153	-6,082 to 3,776	No	ns	0.9903
MBT5 vs. MBT28	-11.64	-16,57 to -6,711	Yes	****	<0,0001
MBT5 vs. MBT92	-3.223	-8,152 to 1,706	No	ns	0.4153
MBT5 vs. M145*	-6.467	-11,40 to -1,538	Yes	**	0.0036
MBT12 vs. MBT28	-10.49	-15,42 to -5,558	Yes	****	<0,0001
MBT12 vs. MBT92	-2.07	-6,999 to 2,859	No	ns	0.8481
MBT12 vs. M145*	-5.313	-10,24 to -0,3843	Yes	*	0.0273
MBT28 vs. MBT92	8.417	3,488 to 13,35	Yes	****	<0,0001
MBT28 vs. M145*	5.173	0,2443 to 10,10	Yes	*	0.0341
MBT92 vs. M145*	-3.243	-8,172 to 1,686	No	ns	0.4078
MHET
Control vs. MBT2	-63.58	-68,51 to -58,65	Yes	****	<0,0001
Control vs. MBT5	-62.99	-67,92 to -58,06	Yes	****	<0,0001
Control vs. MBT12	-62.07	-67,00 to -57,14	Yes	****	<0,0001
Control vs. MBT28	-50.79	-55,72 to -45,86	Yes	****	<0,0001
Control vs. MBT92	-61.72	-66,65 to -56,79	Yes	****	<0,0001
Control vs. M145*	-58.47	-63,40 to -53,54	Yes	****	<0,0001
MBT2 vs. MBT5	0.5867	-4,342 to 5,516	No	ns	0.9998
MBT2 vs. MBT12	1.507	-3,422 to 6,436	No	ns	0.9624
MBT2 vs. MBT28	12.79	7,858 to 17,72	Yes	****	<0,0001
MBT2 vs. MBT92	1.863	-3,066 to 6,792	No	ns	0.9013
MBT2 vs. M145*	5.107	0,1777 to 10,04	Yes	*	0.038
MBT5 vs. MBT12	0.92	-4,009 to 5,849	No	ns	0.9971
MBT5 vs. MBT28	12.2	7,271 to 17,13	Yes	****	<0,0001
MBT5 vs. MBT92	1.277	-3,652 to 6,206	No	ns	0.9835
MBT5 vs. M145*	4.52	-0,4090 to 9,449	No	ns	0.0912
MBT12 vs. MBT28	11.28	6,351 to 16,21	Yes	****	<0,0001
MBT12 vs. MBT92	0.3567	-4,572 to 5,286	No	ns	>0,9999
MBT12 vs. M145*	3.6	-1,329 to 8,529	No	ns	0.2867
MBT28 vs. MBT92	-10.92	-15,85 to -5,994	Yes	****	<0,0001
MBT28 vs. M145*	-7.68	-12,61 to -2,751	Yes	***	0.0004
MBT92 vs. M145*	3.243	-1,686 to 8,172	No	ns	0.4078
TPA
Control vs. MBT2	-1.089	-6,018 to 3,840	No	ns	0.9928
Control vs. MBT5	-1.948	-6,877 to 2,981	No	ns	0.8811
Control vs. MBT12	-1.719	-6,648 to 3,210	No	ns	0.9307
Control vs. MBT28	-2.504	-7,433 to 2,425	No	ns	0.6997
Control vs. MBT92	0	-4,929 to 4,929	No	ns	>0,9999
Control vs. M145*	0	-4,929 to 4,929	No	ns	>0,9999
MBT2 vs. MBT5	-0.8591	-5,788 to 4,070	No	ns	0.998
MBT2 vs. MBT12	-0.6301	-5,559 to 4,299	No	ns	0.9997
MBT2 vs. MBT28	-1.416	-6,345 to 3,513	No	ns	0.9723
MBT2 vs. MBT92	1.089	-3,840 to 6,018	No	ns	0.9928
MBT2 vs. M145*	1.089	-3,840 to 6,018	No	ns	0.9928
MBT5 vs. MBT12	0.229	-4,700 to 5,158	No	ns	>0,9999
MBT5 vs. MBT28	-0.5567	-5,486 to 4,372	No	ns	0.9998
MBT5 vs. MBT92	1.948	-2,981 to 6,877	No	ns	0.8811
MBT5 vs. M145*	1.948	-2,981 to 6,877	No	ns	0.8811
MBT12 vs. MBT28	-0.7857	-5,715 to 4,143	No	ns	0.9988
MBT12 vs. MBT92	1.719	-3,210 to 6,648	No	ns	0.9307
MBT12 vs. M145*	1.719	-3,210 to 6,648	No	ns	0.9307
MBT28 vs. MBT92	2.504	-2,425 to 7,433	No	ns	0.6997
MBT28 vs. M145*	2.504	-2,425 to 7,433	No	ns	0.6997
MBT92 vs. M145*	0	-4,929 to 4,929	No	ns	>0,9999
Test details	Mean 1	Mean 2	Mean Diff,	SE of diff,	N1	N2	q	DF
BHET
Control vs. MBT2	79.86	15.2	64.67	1.592	3	3	57.43	42
Control vs. MBT5	79.86	14.92	64.94	1.592	3	3	57.68	42
Control vs. MBT12	79.86	16.08	63.79	1.592	3	3	56.65	42
Control vs. MBT28	79.86	26.56	53.3	1.592	3	3	47.34	42
Control vs. MBT92	79.86	18.15	61.72	1.592	3	3	54.81	42
Control vs. M145*	79.86	21.39	58.47	1.592	3	3	51.93	42
MBT2 vs. MBT5	15.2	14.92	0.2733	1.592	3	3	0.2428	42
MBT2 vs. MBT12	15.2	16.08	-0.88	1.592	3	3	0.7816	42
MBT2 vs. MBT28	15.2	26.56	-11.37	1.592	3	3	10.1	42
MBT2 vs. MBT92	15.2	18.15	-2.95	1.592	3	3	2.62	42
MBT2 vs. M145*	15.2	21.39	-6.193	1.592	3	3	5.501	42
MBT5 vs. MBT12	14.92	16.08	-1.153	1.592	3	3	1.024	42
MBT5 vs. MBT28	14.92	26.56	-11.64	1.592	3	3	10.34	42
MBT5 vs. MBT92	14.92	18.15	-3.223	1.592	3	3	2.863	42
MBT5 vs. M145*	14.92	21.39	-6.467	1.592	3	3	5.743	42
MBT12 vs. MBT28	16.08	26.56	-10.49	1.592	3	3	9.314	42
MBT12 vs. MBT92	16.08	18.15	-2.07	1.592	3	3	1.838	42
MBT12 vs. M145*	16.08	21.39	-5.313	1.592	3	3	4.719	42
MBT28 vs. MBT92	26.56	18.15	8.417	1.592	3	3	7.475	42
MBT28 vs. M145*	26.56	21.39	5.173	1.592	3	3	4.595	42
MBT92 vs. M145*	18.15	21.39	-3.243	1.592	3	3	2.881	42
MHET
Control vs. MBT2	20.14	83.72	-63.58	1.592	3	3	56.47	42
Control vs. MBT5	20.14	83.13	-62.99	1.592	3	3	55.95	42
Control vs. MBT12	20.14	82.21	-62.07	1.592	3	3	55.13	42
Control vs. MBT28	20.14	70.93	-50.79	1.592	3	3	45.11	42
Control vs. MBT92	20.14	81.85	-61.72	1.592	3	3	54.81	42
Control vs. M145*	20.14	78.61	-58.47	1.592	3	3	51.93	42
MBT2 vs. MBT5	83.72	83.13	0.5867	1.592	3	3	0.5211	42
MBT2 vs. MBT12	83.72	82.21	1.507	1.592	3	3	1.338	42
MBT2 vs. MBT28	83.72	70.93	12.79	1.592	3	3	11.36	42
MBT2 vs. MBT92	83.72	81.85	1.863	1.592	3	3	1.655	42
MBT2 vs. M145*	83.72	78.61	5.107	1.592	3	3	4.536	42
MBT5 vs. MBT12	83.13	82.21	0.92	1.592	3	3	0.8171	42
MBT5 vs. MBT28	83.13	70.93	12.2	1.592	3	3	10.84	42
MBT5 vs. MBT92	83.13	81.85	1.277	1.592	3	3	1.134	42
MBT5 vs. M145*	83.13	78.61	4.52	1.592	3	3	4.014	42
MBT12 vs. MBT28	82.21	70.93	11.28	1.592	3	3	10.02	42
MBT12 vs. MBT92	82.21	81.85	0.3567	1.592	3	3	0.3168	42
MBT12 vs. M145*	82.21	78.61	3.6	1.592	3	3	3.197	42
MBT28 vs. MBT92	70.93	81.85	-10.92	1.592	3	3	9.702	42
MBT28 vs. M145*	70.93	78.61	-7.68	1.592	3	3	6.821	42
MBT92 vs. M145*	81.85	78.61	3.243	1.592	3	3	2.881	42
TPA
Control vs. MBT2	0	1.089	-1.089	1.592	3	3	0.9668	42
Control vs. MBT5	0	1.948	-1.948	1.592	3	3	1.73	42
Control vs. MBT12	0	1.719	-1.719	1.592	3	3	1.526	42
Control vs. MBT28	0	2.504	-2.504	1.592	3	3	2.224	42
Control vs. MBT92	0	0	0	1.592	3	3	0	42
Control vs. M145*	0	0	0	1.592	3	3	0	42
MBT2 vs. MBT5	1.089	1.948	-0.8591	1.592	3	3	0.7631	42
MBT2 vs. MBT12	1.089	1.719	-0.6301	1.592	3	3	0.5597	42
MBT2 vs. MBT28	1.089	2.504	-1.416	1.592	3	3	1.257	42
MBT2 vs. MBT92	1.089	0	1.089	1.592	3	3	0.9668	42
MBT2 vs. M145*	1.089	0	1.089	1.592	3	3	0.9668	42
MBT5 vs. MBT12	1.948	1.719	0.229	1.592	3	3	0.2034	42
MBT5 vs. MBT28	1.948	2.504	-0.5567	1.592	3	3	0.4944	42
MBT5 vs. MBT92	1.948	0	1.948	1.592	3	3	1.73	42
MBT5 vs. M145*	1.948	0	1.948	1.592	3	3	1.73	42
MBT12 vs. MBT28	1.719	2.504	-0.7857	1.592	3	3	0.6978	42
MBT12 vs. MBT92	1.719	0	1.719	1.592	3	3	1.526	42
MBT12 vs. M145*	1.719	0	1.719	1.592	3	3	1.526	42
MBT28 vs. MBT92	2.504	0	2.504	1.592	3	3	2.224	42
MBT28 vs. M145*	2.504	0	2.504	1.592	3	3	2.224	42
MBT92 vs. M145*	0	0	0	1.592	3	3	0	42
