# Supplementary material for: Polyester degradation by soil bacteria: identification of conserved BHETase enzymes in Streptomyces
Source: Commun Biol. 2024 Jun 12;7:725. doi: 10.1038/s42003-024-06414-z (PMC11169514; doi:10.1038/s42003-024-06414-z)
Supplement: Supplementary file 5 — Supplementary data 2 [file 42003_2024_6414_MOESM5_ESM.xlsx]

## Sheet: Graph data 24h TSBS
	TPA			MHET			BHET			Background 1.2min			Background 1.8 min
Control	0	0	0	7.443	5.378	4.779	92.56	87.02	84.13		1.258	1.41		6.347	5.799
M145	0	0	0	2.128	1.91	1.974	93.02	93.98	93.55	1.516	1.026	1.227	3.339	3.079	3.246
ΔLipA	0	0	0	5.822	4.056	4.523	82.47	86.78	88.92	3.749	1.513	1.118	7.955	5.706	5.438
S3	0	0	0	6.173	6.42	5.011	88.03	86.58	90.48	5.794	0.961	4.511	6.173	6.043	5.011
S5	0	0	0	10.96	11.28	9.254	78.38	77.57	81.61	2.967	3.662	2.527	7.696	7.484	6.61
S7	0	0	0	11.55	10.94	11.15	78.05	78.38	76.25	3.306	3.835	4.968	7.097	6.851	7.634

## Sheet: statistics 24h TSBS
Table Analyzed	All_TSBS_24h
Two-way ANOVA	Ordinary
Alpha	0.05
Source of Variation	% of total variation	P value	P value summary	Significant?
Interaction	0.8437	<0,0001	****	Yes
Strain	0.04566	0.0205	*	Yes
Compound	99	<0,0001	****	Yes
ANOVA table	SS	DF	MS	F (DFn, DFd)	P value
Interaction	692.3	10	69.23	F (10, 36) = 28,45	P<0,0001
Strain	37.47	5	7.494	F (5, 36) = 3,080	P=0,0205
Compound	81244	2	40622	F (2, 36) = 16696	P<0,0001
Residual	87.59	36	2.433
Data summary
Number of columns (Compound)	3
Number of rows (Strain)	6
Number of values	54
Within each column, compare rows (simple effects within columns)
Number of families	3
Number of comparisons per family	15
Alpha	0.05
Tukey's multiple comparisons test	Mean Diff,	95,00% CI of diff,	Below threshold?	Summary	Adjusted P Value
TPA
Control vs. M145	0	-3,832 to 3,832	No	ns	>0,9999
Control vs. ΔSCO0713	0	-3,832 to 3,832	No	ns	>0,9999
Control vs. S3	0	-3,832 to 3,832	No	ns	>0,9999
Control vs. S5	0	-3,832 to 3,832	No	ns	>0,9999
Control vs. S7	0	-3,832 to 3,832	No	ns	>0,9999
M145 vs. ΔSCO0713	0	-3,832 to 3,832	No	ns	>0,9999
M145 vs. S3	0	-3,832 to 3,832	No	ns	>0,9999
M145 vs. S5	0	-3,832 to 3,832	No	ns	>0,9999
M145 vs. S7	0	-3,832 to 3,832	No	ns	>0,9999
ΔSCO0713 vs. S3	0	-3,832 to 3,832	No	ns	>0,9999
ΔSCO0713 vs. S5	0	-3,832 to 3,832	No	ns	>0,9999
ΔSCO0713 vs. S7	0	-3,832 to 3,832	No	ns	>0,9999
S3 vs. S5	0	-3,832 to 3,832	No	ns	>0,9999
S3 vs. S7	0	-3,832 to 3,832	No	ns	>0,9999
S5 vs. S7	0	-3,832 to 3,832	No	ns	>0,9999
MHET
Control vs. M145	3.863	0,03093 to 7,694	Yes	*	0.0472
Control vs. ΔSCO0713	1.066	-2,765 to 4,898	No	ns	0.9584
Control vs. S3	-0.001333	-3,833 to 3,830	No	ns	>0,9999
Control vs. S5	-4.631	-8,463 to -0,7996	Yes	*	0.0103
Control vs. S7	-5.347	-9,178 to -1,515	Yes	**	0.0022
M145 vs. ΔSCO0713	-2.796	-6,628 to 1,035	No	ns	0.2647
M145 vs. S3	-3.864	-7,696 to -0,03226	Yes	*	0.0471
M145 vs. S5	-8.494	-12,33 to -4,662	Yes	****	<0,0001
M145 vs. S7	-9.209	-13,04 to -5,378	Yes	****	<0,0001
ΔSCO0713 vs. S3	-1.068	-4,899 to 2,764	No	ns	0.9582
ΔSCO0713 vs. S5	-5.698	-9,529 to -1,866	Yes	***	0.001
ΔSCO0713 vs. S7	-6.413	-10,24 to -2,581	Yes	***	0.0002
S3 vs. S5	-4.63	-8,462 to -0,7983	Yes	*	0.0103
S3 vs. S7	-5.345	-9,177 to -1,514	Yes	**	0.0022
S5 vs. S7	-0.7153	-4,547 to 3,116	No	ns	0.9929
BHET
Control vs. M145	-5.613	-9,445 to -1,782	Yes	**	0.0012
Control vs. ΔSCO0713	1.847	-1,985 to 5,678	No	ns	0.697
Control vs. S3	-0.46	-4,292 to 3,372	No	ns	0.9991
Control vs. S5	8.717	4,885 to 12,55	Yes	****	<0,0001
Control vs. S7	10.34	6,512 to 14,18	Yes	****	<0,0001
M145 vs. ΔSCO0713	7.46	3,628 to 11,29	Yes	****	<0,0001
M145 vs. S3	5.153	1,322 to 8,985	Yes	**	0.0033
M145 vs. S5	14.33	10,50 to 18,16	Yes	****	<0,0001
M145 vs. S7	15.96	12,12 to 19,79	Yes	****	<0,0001
ΔSCO0713 vs. S3	-2.307	-6,138 to 1,525	No	ns	0.4717
ΔSCO0713 vs. S5	6.87	3,038 to 10,70	Yes	****	<0,0001
ΔSCO0713 vs. S7	8.497	4,665 to 12,33	Yes	****	<0,0001
S3 vs. S5	9.177	5,345 to 13,01	Yes	****	<0,0001
S3 vs. S7	10.8	6,972 to 14,64	Yes	****	<0,0001
S5 vs. S7	1.627	-2,205 to 5,458	No	ns	0.7952
Test details	Mean 1	Mean 2	Mean Diff,	SE of diff,	N1	N2	q	DF
TPA
Control vs. M145	0	0	0	1.274	3	3	0	36
Control vs. ΔSCO0713	0	0	0	1.274	3	3	0	36
Control vs. S3	0	0	0	1.274	3	3	0	36
Control vs. S5	0	0	0	1.274	3	3	0	36
Control vs. S7	0	0	0	1.274	3	3	0	36
M145 vs. ΔSCO0713	0	0	0	1.274	3	3	0	36
M145 vs. S3	0	0	0	1.274	3	3	0	36
M145 vs. S5	0	0	0	1.274	3	3	0	36
M145 vs. S7	0	0	0	1.274	3	3	0	36
ΔSCO0713 vs. S3	0	0	0	1.274	3	3	0	36
ΔSCO0713 vs. S5	0	0	0	1.274	3	3	0	36
ΔSCO0713 vs. S7	0	0	0	1.274	3	3	0	36
S3 vs. S5	0	0	0	1.274	3	3	0	36
S3 vs. S7	0	0	0	1.274	3	3	0	36
S5 vs. S7	0	0	0	1.274	3	3	0	36
MHET
Control vs. M145	5.867	2.004	3.863	1.274	3	3	4.289	36
Control vs. ΔSCO0713	5.867	4.8	1.066	1.274	3	3	1.184	36
Control vs. S3	5.867	5.868	-0.001333	1.274	3	3	0.001481	36
Control vs. S5	5.867	10.5	-4.631	1.274	3	3	5.143	36
Control vs. S7	5.867	11.21	-5.347	1.274	3	3	5.937	36
M145 vs. ΔSCO0713	2.004	4.8	-2.796	1.274	3	3	3.105	36
M145 vs. S3	2.004	5.868	-3.864	1.274	3	3	4.291	36
M145 vs. S5	2.004	10.5	-8.494	1.274	3	3	9.432	36
M145 vs. S7	2.004	11.21	-9.209	1.274	3	3	10.23	36
ΔSCO0713 vs. S3	4.8	5.868	-1.068	1.274	3	3	1.186	36
ΔSCO0713 vs. S5	4.8	10.5	-5.698	1.274	3	3	6.327	36
ΔSCO0713 vs. S7	4.8	11.21	-6.413	1.274	3	3	7.121	36
S3 vs. S5	5.868	10.5	-4.63	1.274	3	3	5.141	36
S3 vs. S7	5.868	11.21	-5.345	1.274	3	3	5.935	36
S5 vs. S7	10.5	11.21	-0.7153	1.274	3	3	0.7943	36
BHET
Control vs. M145	87.9	93.52	-5.613	1.274	3	3	6.233	36
Control vs. ΔSCO0713	87.9	86.06	1.847	1.274	3	3	2.051	36
Control vs. S3	87.9	88.36	-0.46	1.274	3	3	0.5108	36
Control vs. S5	87.9	79.19	8.717	1.274	3	3	9.679	36
Control vs. S7	87.9	77.56	10.34	1.274	3	3	11.49	36
M145 vs. ΔSCO0713	93.52	86.06	7.46	1.274	3	3	8.284	36
M145 vs. S3	93.52	88.36	5.153	1.274	3	3	5.722	36
M145 vs. S5	93.52	79.19	14.33	1.274	3	3	15.91	36
M145 vs. S7	93.52	77.56	15.96	1.274	3	3	17.72	36
ΔSCO0713 vs. S3	86.06	88.36	-2.307	1.274	3	3	2.561	36
ΔSCO0713 vs. S5	86.06	79.19	6.87	1.274	3	3	7.628	36
ΔSCO0713 vs. S7	86.06	77.56	8.497	1.274	3	3	9.435	36
S3 vs. S5	88.36	79.19	9.177	1.274	3	3	10.19	36
S3 vs. S7	88.36	77.56	10.8	1.274	3	3	12	36
S5 vs. S7	79.19	77.56	1.627	1.274	3	3	1.806	36

## Sheet: graph data 48h TSBS
	TPA			MHET			BHET			Background 1.2min			Background 1.8 min
Control	0	0	0	7.617	7.272	8.291	83.24	84.47	81.3	1.366	1.271	2.148	7.78	6.987	8.264
M145	0	0	0	9.694	10.07	10.13	84.13	83.23	83.84	1.645	1.868	1.488	4.529	4.829	4.548
ΔLipA	0	0	0	10.91	11.72	15.53	80.27	80.41	74.18	1.739	1.467	2.375	7.08	6.407	7.919
S3	0	0	0	58.3	47.61	40.7	36.8	46.97	53.09	0.7625	1.152	1.346	4.146	4.272	4.862
S5	0	0	0	91.05	92.33	91.28	1.304	1.823	2.29	2.456	1.609	2.041	5.185	4.238	4.385
S7	0	0	0	93.21	93.33	91.05			1.076	1.967	1.987	2.744	4.823	4.682	5.129

## Sheet: statistics_48h_TSBS
Table Analyzed	All_TSBS_48h
Two-way ANOVA	Ordinary
Alpha	0.05
Source of Variation	% of total variation	P value	P value summary	Significant?
Interaction	56.8	<0,0001	****	Yes
strain	0.01644	0.9437	ns	No
compound	33.96	<0,0001	****	Yes
ANOVA table	SS (Type III)	DF	MS	F (DFn, DFd)	P value
Interaction	40955	10	4096	F (10, 34) = 408,3	P<0,0001
strain	11.86	5	2.371	F (5, 34) = 0,2364	P=0,9437
compound	24484	2	12242	F (2, 34) = 1220	P<0,0001
Residual	341	34	10.03
Data summary
Number of columns (compound)	3
Number of rows (strain)	6
Number of values	52
Within each column, compare rows (simple effects within columns)
Number of families	3
Number of comparisons per family	15
Alpha	0.05
Tukey's multiple comparisons test	Predicted (LS) mean diff,	95,00% CI of diff,	Below threshold?	Summary	Adjusted P Value
TPA
Control vs. M145	1.776e-14	-7,805 to 7,805	No	ns	>0,9999
Control vs. ΔSCO0713	1.421e-14	-7,805 to 7,805	No	ns	>0,9999
Control vs. S3	-1.421e-14	-7,805 to 7,805	No	ns	>0,9999
Control vs. S5	-1.421e-14	-7,805 to 7,805	No	ns	>0,9999
Control vs. S7	-3.553e-14	-7,805 to 7,805	No	ns	>0,9999
M145 vs. ΔSCO0713	-3.553e-15	-7,805 to 7,805	No	ns	>0,9999
M145 vs. S3	-3.197e-14	-7,805 to 7,805	No	ns	>0,9999
M145 vs. S5	-3.197e-14	-7,805 to 7,805	No	ns	>0,9999
M145 vs. S7	-5.329e-14	-7,805 to 7,805	No	ns	>0,9999
ΔSCO0713 vs. S3	-2.842e-14	-7,805 to 7,805	No	ns	>0,9999
ΔSCO0713 vs. S5	-2.842e-14	-7,805 to 7,805	No	ns	>0,9999
ΔSCO0713 vs. S7	-4.974e-14	-7,805 to 7,805	No	ns	>0,9999
S3 vs. S5	0	-7,805 to 7,805	No	ns	>0,9999
S3 vs. S7	-2.132e-14	-7,805 to 7,805	No	ns	>0,9999
S5 vs. S7	-2.132e-14	-7,805 to 7,805	No	ns	>0,9999
MHET
Control vs. M145	-2.238	-10,04 to 5,567	No	ns	0.9521
Control vs. ΔSCO0713	-4.993	-12,80 to 2,812	No	ns	0.4017
Control vs. S3	-41.14	-48,95 to -33,34	Yes	****	<0,0001
Control vs. S5	-83.83	-91,63 to -76,02	Yes	****	<0,0001
Control vs. S7	-84.8	-92,61 to -77,00	Yes	****	<0,0001
M145 vs. ΔSCO0713	-2.755	-10,56 to 5,050	No	ns	0.8915
M145 vs. S3	-38.91	-46,71 to -31,10	Yes	****	<0,0001
M145 vs. S5	-81.59	-89,39 to -73,78	Yes	****	<0,0001
M145 vs. S7	-82.57	-90,37 to -74,76	Yes	****	<0,0001
ΔSCO0713 vs. S3	-36.15	-43,96 to -28,34	Yes	****	<0,0001
ΔSCO0713 vs. S5	-78.83	-86,64 to -71,03	Yes	****	<0,0001
ΔSCO0713 vs. S7	-79.81	-87,62 to -72,00	Yes	****	<0,0001
S3 vs. S5	-42.68	-50,49 to -34,88	Yes	****	<0,0001
S3 vs. S7	-43.66	-51,47 to -35,85	Yes	****	<0,0001
S5 vs. S7	-0.9767	-8,782 to 6,828	No	ns	0.9989
BHET
Control vs. M145	-0.73	-8,535 to 7,075	No	ns	0.9997
Control vs. ΔSCO0713	4.717	-3,088 to 12,52	No	ns	0.4646
Control vs. S3	37.38	29,58 to 45,19	Yes	****	<0,0001
Control vs. S5	81.2	73,39 to 89,00	Yes	****	<0,0001
Control vs. S7	81.93	70,89 to 92,97	Yes	****	<0,0001
M145 vs. ΔSCO0713	5.447	-2,358 to 13,25	No	ns	0.3082
M145 vs. S3	38.11	30,31 to 45,92	Yes	****	<0,0001
M145 vs. S5	81.93	74,12 to 89,73	Yes	****	<0,0001
M145 vs. S7	82.66	71,62 to 93,70	Yes	****	<0,0001
ΔSCO0713 vs. S3	32.67	24,86 to 40,47	Yes	****	<0,0001
ΔSCO0713 vs. S5	76.48	68,68 to 84,29	Yes	****	<0,0001
ΔSCO0713 vs. S7	77.21	66,17 to 88,25	Yes	****	<0,0001
S3 vs. S5	43.81	36,01 to 51,62	Yes	****	<0,0001
S3 vs. S7	44.54	33,51 to 55,58	Yes	****	<0,0001
S5 vs. S7	0.7297	-10,31 to 11,77	No	ns	>0,9999
Test details	Predicted (LS) mean 1	Predicted (LS) mean 2	Predicted (LS) mean diff,	SE of diff,	N1	N2	q	DF
TPA
Control vs. M145	-1.421e-14	-3.197e-14	1.776e-14	2.586	3	3	9.715e-15	34
Control vs. ΔSCO0713	-1.421e-14	-2.842e-14	1.421e-14	2.586	3	3	7.772e-15	34
Control vs. S3	-1.421e-14	0	-1.421e-14	2.586	3	3	7.772e-15	34
Control vs. S5	-1.421e-14	0	-1.421e-14	2.586	3	3	7.772e-15	34
Control vs. S7	-1.421e-14	2.132e-14	-3.553e-14	2.586	3	3	1.943e-14	34
M145 vs. ΔSCO0713	-3.197e-14	-2.842e-14	-3.553e-15	2.586	3	3	1.943e-15	34
M145 vs. S3	-3.197e-14	0	-3.197e-14	2.586	3	3	1.749e-14	34
M145 vs. S5	-3.197e-14	0	-3.197e-14	2.586	3	3	1.749e-14	34
M145 vs. S7	-3.197e-14	2.132e-14	-5.329e-14	2.586	3	3	2.914e-14	34
ΔSCO0713 vs. S3	-2.842e-14	0	-2.842e-14	2.586	3	3	1.554e-14	34
ΔSCO0713 vs. S5	-2.842e-14	0	-2.842e-14	2.586	3	3	1.554e-14	34
ΔSCO0713 vs. S7	-2.842e-14	2.132e-14	-4.974e-14	2.586	3	3	2.72e-14	34
S3 vs. S5	0	0	0	2.586	3	3	0	34
S3 vs. S7	0	2.132e-14	-2.132e-14	2.586	3	3	1.166e-14	34
S5 vs. S7	0	2.132e-14	-2.132e-14	2.586	3	3	1.166e-14	34
MHET
Control vs. M145	7.727	9.965	-2.238	2.586	3	3	1.224	34
Control vs. ΔSCO0713	7.727	12.72	-4.993	2.586	3	3	2.731	34
Control vs. S3	7.727	48.87	-41.14	2.586	3	3	22.5	34
Control vs. S5	7.727	91.55	-83.83	2.586	3	3	45.84	34
Control vs. S7	7.727	92.53	-84.8	2.586	3	3	46.38	34
M145 vs. ΔSCO0713	9.965	12.72	-2.755	2.586	3	3	1.507	34
M145 vs. S3	9.965	48.87	-38.91	2.586	3	3	21.28	34
M145 vs. S5	9.965	91.55	-81.59	2.586	3	3	44.62	34
M145 vs. S7	9.965	92.53	-82.57	2.586	3	3	45.15	34
ΔSCO0713 vs. S3	12.72	48.87	-36.15	2.586	3	3	19.77	34
ΔSCO0713 vs. S5	12.72	91.55	-78.83	2.586	3	3	43.11	34
ΔSCO0713 vs. S7	12.72	92.53	-79.81	2.586	3	3	43.65	34
S3 vs. S5	48.87	91.55	-42.68	2.586	3	3	23.34	34
S3 vs. S7	48.87	92.53	-43.66	2.586	3	3	23.88	34
S5 vs. S7	91.55	92.53	-0.9767	2.586	3	3	0.5341	34
BHET
Control vs. M145	83	83.73	-0.73	2.586	3	3	0.3992	34
Control vs. ΔSCO0713	83	78.29	4.717	2.586	3	3	2.579	34
Control vs. S3	83	45.62	37.38	2.586	3	3	20.44	34
Control vs. S5	83	1.806	81.2	2.586	3	3	44.41	34
Control vs. S7	83	1.076	81.93	3.657	3	1	31.68	34
M145 vs. ΔSCO0713	83.73	78.29	5.447	2.586	3	3	2.979	34
M145 vs. S3	83.73	45.62	38.11	2.586	3	3	20.84	34
M145 vs. S5	83.73	1.806	81.93	2.586	3	3	44.8	34
M145 vs. S7	83.73	1.076	82.66	3.657	3	1	31.96	34
ΔSCO0713 vs. S3	78.29	45.62	32.67	2.586	3	3	17.86	34
ΔSCO0713 vs. S5	78.29	1.806	76.48	2.586	3	3	41.83	34
ΔSCO0713 vs. S7	78.29	1.076	77.21	3.657	3	1	29.86	34
S3 vs. S5	45.62	1.806	43.81	2.586	3	3	23.96	34
S3 vs. S7	45.62	1.076	44.54	3.657	3	1	17.23	34
S5 vs. S7	1.806	1.076	0.7297	3.657	3	1	0.2822	34

## Sheet: graph data 72h_TSBS
	TPA			MHET			BHET			Background 1.2min			Background 1.8 min
Control	0	0	0	8.291	8.584	8.795	82	81.92	81.74	1.328	1.614	1.308	8.376	7.886	8.162
M145	0	0	0	31.39	31.2	33.68	61.47	61.24	58.67	1.812	2.106	2.071	5.325	5.455	5.572
ΔLipA	0	0	0	22.72	24.34	25.93	68.12	66.16	63.12	1.687	2.189	2.879	7.466	7.314	8.066
S3	2.347	0.9325	0	90.89	92.36	93.06	0	0	0	0.8896	1.275	1.722	5.875	5.434	5.216
S5	7.278	8.026	7.218	83.43	81.19	82.35	0	0	0	1.138	2.051	2.155	8.157	8.736	8.274
S7	11.07	11.87	11.17	77.76	75.88	77.45	0	0	0	1.353	1.977	1.46	9.812	10.27	9.92

## Sheet: statstics72h_TSBS
Within each column, compare rows (simple effects within columns)
Number of families	3
Number of comparisons per family	15
Alpha	0.05
Tukey's multiple comparisons test	Mean Diff,	95,00% CI of diff,	Below threshold?	Summary	Adjusted P Value
TPA
Control vs. M145	0	-2,498 to 2,498	No	ns	>0,9999
Control vs. ΔSCO0713	0	-2,498 to 2,498	No	ns	>0,9999
Control vs. S3	-1.093	-3,591 to 1,405	No	ns	0.774
Control vs. S5	-7.507	-10,01 to -5,009	Yes	****	<0,0001
Control vs. S7	-11.37	-13,87 to -8,872	Yes	****	<0,0001
M145 vs. ΔSCO0713	0	-2,498 to 2,498	No	ns	>0,9999
M145 vs. S3	-1.093	-3,591 to 1,405	No	ns	0.774
M145 vs. S5	-7.507	-10,01 to -5,009	Yes	****	<0,0001
M145 vs. S7	-11.37	-13,87 to -8,872	Yes	****	<0,0001
ΔSCO0713 vs. S3	-1.093	-3,591 to 1,405	No	ns	0.774
ΔSCO0713 vs. S5	-7.507	-10,01 to -5,009	Yes	****	<0,0001
ΔSCO0713 vs. S7	-11.37	-13,87 to -8,872	Yes	****	<0,0001
S3 vs. S5	-6.414	-8,912 to -3,916	Yes	****	<0,0001
S3 vs. S7	-10.28	-12,77 to -7,779	Yes	****	<0,0001
S5 vs. S7	-3.863	-6,361 to -1,365	Yes	***	0.0006
MHET
Control vs. M145	-23.53	-26,03 to -21,04	Yes	****	<0,0001
Control vs. ΔSCO0713	-15.77	-18,27 to -13,28	Yes	****	<0,0001
Control vs. S3	-83.55	-86,04 to -81,05	Yes	****	<0,0001
Control vs. S5	-73.77	-76,26 to -71,27	Yes	****	<0,0001
Control vs. S7	-68.47	-70,97 to -65,98	Yes	****	<0,0001
M145 vs. ΔSCO0713	7.76	5,262 to 10,26	Yes	****	<0,0001
M145 vs. S3	-60.01	-62,51 to -57,52	Yes	****	<0,0001
M145 vs. S5	-50.23	-52,73 to -47,74	Yes	****	<0,0001
M145 vs. S7	-44.94	-47,44 to -42,44	Yes	****	<0,0001
ΔSCO0713 vs. S3	-67.77	-70,27 to -65,28	Yes	****	<0,0001
ΔSCO0713 vs. S5	-57.99	-60,49 to -55,50	Yes	****	<0,0001
ΔSCO0713 vs. S7	-52.7	-55,20 to -50,20	Yes	****	<0,0001
S3 vs. S5	9.78	7,282 to 12,28	Yes	****	<0,0001
S3 vs. S7	15.07	12,58 to 17,57	Yes	****	<0,0001
S5 vs. S7	5.293	2,795 to 7,791	Yes	****	<0,0001
BHET
Control vs. M145	21.43	18,93 to 23,92	Yes	****	<0,0001
Control vs. ΔSCO0713	16.09	13,59 to 18,58	Yes	****	<0,0001
Control vs. S3	81.89	79,39 to 84,38	Yes	****	<0,0001
Control vs. S5	81.89	79,39 to 84,38	Yes	****	<0,0001
Control vs. S7	81.89	79,39 to 84,38	Yes	****	<0,0001
M145 vs. ΔSCO0713	-5.34	-7,838 to -2,842	Yes	****	<0,0001
M145 vs. S3	60.46	57,96 to 62,96	Yes	****	<0,0001
M145 vs. S5	60.46	57,96 to 62,96	Yes	****	<0,0001
M145 vs. S7	60.46	57,96 to 62,96	Yes	****	<0,0001
ΔSCO0713 vs. S3	65.8	63,30 to 68,30	Yes	****	<0,0001
ΔSCO0713 vs. S5	65.8	63,30 to 68,30	Yes	****	<0,0001
ΔSCO0713 vs. S7	65.8	63,30 to 68,30	Yes	****	<0,0001
S3 vs. S5	0	-2,498 to 2,498	No	ns	>0,9999
S3 vs. S7	0	-2,498 to 2,498	No	ns	>0,9999
S5 vs. S7	0	-2,498 to 2,498	No	ns	>0,9999
Test details	Mean 1	Mean 2	Mean Diff,	SE of diff,	N1	N2	q	DF
TPA
Control vs. M145	0	0	0	0.8303	3	3	0	36
Control vs. ΔSCO0713	0	0	0	0.8303	3	3	0	36
Control vs. S3	0	1.093	-1.093	0.8303	3	3	1.862	36
Control vs. S5	0	7.507	-7.507	0.8303	3	3	12.79	36
Control vs. S7	0	11.37	-11.37	0.8303	3	3	19.37	36
M145 vs. ΔSCO0713	0	0	0	0.8303	3	3	0	36
M145 vs. S3	0	1.093	-1.093	0.8303	3	3	1.862	36
M145 vs. S5	0	7.507	-7.507	0.8303	3	3	12.79	36
M145 vs. S7	0	11.37	-11.37	0.8303	3	3	19.37	36
ΔSCO0713 vs. S3	0	1.093	-1.093	0.8303	3	3	1.862	36
ΔSCO0713 vs. S5	0	7.507	-7.507	0.8303	3	3	12.79	36
ΔSCO0713 vs. S7	0	11.37	-11.37	0.8303	3	3	19.37	36
S3 vs. S5	1.093	7.507	-6.414	0.8303	3	3	10.93	36
S3 vs. S7	1.093	11.37	-10.28	0.8303	3	3	17.5	36
S5 vs. S7	7.507	11.37	-3.863	0.8303	3	3	6.579	36
MHET
Control vs. M145	8.557	32.09	-23.53	0.8303	3	3	40.08	36
Control vs. ΔSCO0713	8.557	24.33	-15.77	0.8303	3	3	26.87	36
Control vs. S3	8.557	92.1	-83.55	0.8303	3	3	142.3	36
Control vs. S5	8.557	82.32	-73.77	0.8303	3	3	125.6	36
Control vs. S7	8.557	77.03	-68.47	0.8303	3	3	116.6	36
M145 vs. ΔSCO0713	32.09	24.33	7.76	0.8303	3	3	13.22	36
M145 vs. S3	32.09	92.1	-60.01	0.8303	3	3	102.2	36
M145 vs. S5	32.09	82.32	-50.23	0.8303	3	3	85.56	36
M145 vs. S7	32.09	77.03	-44.94	0.8303	3	3	76.55	36
ΔSCO0713 vs. S3	24.33	92.1	-67.77	0.8303	3	3	115.4	36
ΔSCO0713 vs. S5	24.33	82.32	-57.99	0.8303	3	3	98.78	36
ΔSCO0713 vs. S7	24.33	77.03	-52.7	0.8303	3	3	89.76	36
S3 vs. S5	92.1	82.32	9.78	0.8303	3	3	16.66	36
S3 vs. S7	92.1	77.03	15.07	0.8303	3	3	25.67	36
S5 vs. S7	82.32	77.03	5.293	0.8303	3	3	9.016	36
BHET
Control vs. M145	81.89	60.46	21.43	0.8303	3	3	36.5	36
Control vs. ΔSCO0713	81.89	65.8	16.09	0.8303	3	3	27.4	36
Control vs. S3	81.89	0	81.89	0.8303	3	3	139.5	36
Control vs. S5	81.89	0	81.89	0.8303	3	3	139.5	36
Control vs. S7	81.89	0	81.89	0.8303	3	3	139.5	36
M145 vs. ΔSCO0713	60.46	65.8	-5.34	0.8303	3	3	9.096	36
M145 vs. S3	60.46	0	60.46	0.8303	3	3	103	36
M145 vs. S5	60.46	0	60.46	0.8303	3	3	103	36
M145 vs. S7	60.46	0	60.46	0.8303	3	3	103	36
ΔSCO0713 vs. S3	65.8	0	65.8	0.8303	3	3	112.1	36
ΔSCO0713 vs. S5	65.8	0	65.8	0.8303	3	3	112.1	36
ΔSCO0713 vs. S7	65.8	0	65.8	0.8303	3	3	112.1	36
S3 vs. S5	0	0	0	0.8303	3	3	0	36
S3 vs. S7	0	0	0	0.8303	3	3	0	36
S5 vs. S7	0	0	0	0.8303	3	3	0	36

## Sheet: graph_data_24h_NMM
	TPA			MHET			BHET
Control	0	0	0	1.261	0.9344	0.95	98.74	99.07	99.05
M145	0	0	0	1.043	1.214	1.009	98.96	98.79	98.99
ΔLipA	0	0	0	1.795	1.614	1.988	98.2	98.39	98.01
S3	0	0	0	2.249	1.806	1.734	97.75	98.19	98.27
S5	0	0	0	0.9721	0.9564	1.139	99.03	99.04	98.86
S7	0	0	0	1.229	1.104	0.9405	98.77	98.9	99.06

## Sheet: statistics_24h_NMM
Within each column, compare rows (simple effects within columns)
Number of families	3
Number of comparisons per family	15
Alpha	0.05
Tukey's multiple comparisons test	Mean Diff,	95,00% CI of diff,	Below threshold?	Summary	Adjusted P Value
TPA
Control vs. M145	0	-0,3577 to 0,3577	No	ns	>0,9999
Control vs. ΔSCO0713	0	-0,3577 to 0,3577	No	ns	>0,9999
Control vs. S3	0	-0,3577 to 0,3577	No	ns	>0,9999
Control vs. S5	0	-0,3577 to 0,3577	No	ns	>0,9999
Control vs. S7	0	-0,3577 to 0,3577	No	ns	>0,9999
M145 vs. ΔSCO0713	0	-0,3577 to 0,3577	No	ns	>0,9999
M145 vs. S3	0	-0,3577 to 0,3577	No	ns	>0,9999
M145 vs. S5	0	-0,3577 to 0,3577	No	ns	>0,9999
M145 vs. S7	0	-0,3577 to 0,3577	No	ns	>0,9999
ΔSCO0713 vs. S3	0	-0,3577 to 0,3577	No	ns	>0,9999
ΔSCO0713 vs. S5	0	-0,3577 to 0,3577	No	ns	>0,9999
ΔSCO0713 vs. S7	0	-0,3577 to 0,3577	No	ns	>0,9999
S3 vs. S5	0	-0,3577 to 0,3577	No	ns	>0,9999
S3 vs. S7	0	-0,3577 to 0,3577	No	ns	>0,9999
S5 vs. S7	0	-0,3577 to 0,3577	No	ns	>0,9999
MHET
Control vs. M145	-0.0402	-0,3979 to 0,3175	No	ns	0.9994
Control vs. ΔSCO0713	-0.7505	-1,108 to -0,3928	Yes	****	<0,0001
Control vs. S3	-0.8812	-1,239 to -0,5235	Yes	****	<0,0001
Control vs. S5	0.02597	-0,3317 to 0,3837	No	ns	>0,9999
Control vs. S7	-0.0427	-0,4004 to 0,3150	No	ns	0.9991
M145 vs. ΔSCO0713	-0.7103	-1,068 to -0,3526	Yes	****	<0,0001
M145 vs. S3	-0.841	-1,199 to -0,4833	Yes	****	<0,0001
M145 vs. S5	0.06617	-0,2915 to 0,4239	No	ns	0.9932
M145 vs. S7	-0.0025	-0,3602 to 0,3552	No	ns	>0,9999
ΔSCO0713 vs. S3	-0.1307	-0,4884 to 0,2270	No	ns	0.8785
ΔSCO0713 vs. S5	0.7765	0,4188 to 1,134	Yes	****	<0,0001
ΔSCO0713 vs. S7	0.7078	0,3501 to 1,066	Yes	****	<0,0001
S3 vs. S5	0.9072	0,5495 to 1,265	Yes	****	<0,0001
S3 vs. S7	0.8385	0,4808 to 1,196	Yes	****	<0,0001
S5 vs. S7	-0.06867	-0,4264 to 0,2890	No	ns	0.9919
BHET
Control vs. M145	0.04	-0,3177 to 0,3977	No	ns	0.9994
Control vs. ΔSCO0713	0.7533	0,3956 to 1,111	Yes	****	<0,0001
Control vs. S3	0.8833	0,5256 to 1,241	Yes	****	<0,0001
Control vs. S5	-0.02333	-0,3810 to 0,3344	No	ns	>0,9999
Control vs. S7	0.04333	-0,3144 to 0,4010	No	ns	0.9991
M145 vs. ΔSCO0713	0.7133	0,3556 to 1,071	Yes	****	<0,0001
M145 vs. S3	0.8433	0,4856 to 1,201	Yes	****	<0,0001
M145 vs. S5	-0.06333	-0,4210 to 0,2944	No	ns	0.9944
M145 vs. S7	0.003333	-0,3544 to 0,3610	No	ns	>0,9999
ΔSCO0713 vs. S3	0.13	-0,2277 to 0,4877	No	ns	0.8808
ΔSCO0713 vs. S5	-0.7767	-1,134 to -0,4190	Yes	****	<0,0001
ΔSCO0713 vs. S7	-0.71	-1,068 to -0,3523	Yes	****	<0,0001
S3 vs. S5	-0.9067	-1,264 to -0,5490	Yes	****	<0,0001
S3 vs. S7	-0.84	-1,198 to -0,4823	Yes	****	<0,0001
S5 vs. S7	0.06667	-0,2910 to 0,4244	No	ns	0.9929
Test details	Mean 1	Mean 2	Mean Diff,	SE of diff,	N1	N2	q	DF
TPA
Control vs. M145	0	0	0	0.1189	3	3	0	36
Control vs. ΔSCO0713	0	0	0	0.1189	3	3	0	36
Control vs. S3	0	0	0	0.1189	3	3	0	36
Control vs. S5	0	0	0	0.1189	3	3	0	36
Control vs. S7	0	0	0	0.1189	3	3	0	36
M145 vs. ΔSCO0713	0	0	0	0.1189	3	3	0	36
M145 vs. S3	0	0	0	0.1189	3	3	0	36
M145 vs. S5	0	0	0	0.1189	3	3	0	36
M145 vs. S7	0	0	0	0.1189	3	3	0	36
ΔSCO0713 vs. S3	0	0	0	0.1189	3	3	0	36
ΔSCO0713 vs. S5	0	0	0	0.1189	3	3	0	36
ΔSCO0713 vs. S7	0	0	0	0.1189	3	3	0	36
S3 vs. S5	0	0	0	0.1189	3	3	0	36
S3 vs. S7	0	0	0	0.1189	3	3	0	36
S5 vs. S7	0	0	0	0.1189	3	3	0	36
MHET
Control vs. M145	1.048	1.089	-0.0402	0.1189	3	3	0.4782	36
Control vs. ΔSCO0713	1.048	1.799	-0.7505	0.1189	3	3	8.928	36
Control vs. S3	1.048	1.93	-0.8812	0.1189	3	3	10.48	36
Control vs. S5	1.048	1.023	0.02597	0.1189	3	3	0.3089	36
Control vs. S7	1.048	1.091	-0.0427	0.1189	3	3	0.5079	36
M145 vs. ΔSCO0713	1.089	1.799	-0.7103	0.1189	3	3	8.45	36
M145 vs. S3	1.089	1.93	-0.841	0.1189	3	3	10	36
M145 vs. S5	1.089	1.023	0.06617	0.1189	3	3	0.7871	36
M145 vs. S7	1.089	1.091	-0.0025	0.1189	3	3	0.02974	36
ΔSCO0713 vs. S3	1.799	1.93	-0.1307	0.1189	3	3	1.554	36
ΔSCO0713 vs. S5	1.799	1.023	0.7765	0.1189	3	3	9.237	36
ΔSCO0713 vs. S7	1.799	1.091	0.7078	0.1189	3	3	8.42	36
S3 vs. S5	1.93	1.023	0.9072	0.1189	3	3	10.79	36
S3 vs. S7	1.93	1.091	0.8385	0.1189	3	3	9.974	36
S5 vs. S7	1.023	1.091	-0.06867	0.1189	3	3	0.8168	36
BHET
Control vs. M145	98.95	98.91	0.04	0.1189	3	3	0.4758	36
Control vs. ΔSCO0713	98.95	98.2	0.7533	0.1189	3	3	8.961	36
Control vs. S3	98.95	98.07	0.8833	0.1189	3	3	10.51	36
Control vs. S5	98.95	98.98	-0.02333	0.1189	3	3	0.2776	36
Control vs. S7	98.95	98.91	0.04333	0.1189	3	3	0.5155	36
M145 vs. ΔSCO0713	98.91	98.2	0.7133	0.1189	3	3	8.485	36
M145 vs. S3	98.91	98.07	0.8433	0.1189	3	3	10.03	36
M145 vs. S5	98.91	98.98	-0.06333	0.1189	3	3	0.7534	36
M145 vs. S7	98.91	98.91	0.003333	0.1189	3	3	0.03965	36
ΔSCO0713 vs. S3	98.2	98.07	0.13	0.1189	3	3	1.546	36
ΔSCO0713 vs. S5	98.2	98.98	-0.7767	0.1189	3	3	9.239	36
ΔSCO0713 vs. S7	98.2	98.91	-0.71	0.1189	3	3	8.446	36
S3 vs. S5	98.07	98.98	-0.9067	0.1189	3	3	10.78	36
S3 vs. S7	98.07	98.91	-0.84	0.1189	3	3	9.992	36
S5 vs. S7	98.98	98.91	0.06667	0.1189	3	3	0.793	36

## Sheet: data graph_48h_NMM
		TPA			MHET			BHET
	Control	0	0	0	2.496	2.573	2.661	97.5	97.43	97.34
	M145	0	0	0	12.07	12.21	11.46	87.93	87.79	88.54
	ΔLipA	0	0	0	5.209	4.997	5.719	94.79	95	94.28
	S3	0	0	0	5.887	10.71	8.477	94.11	89.29	91.52
	S5	0	0	0	9.067	6.989	7.305	90.93	93.01	92.69
	S7	0	0	0	6.756	13.46	8.7	93.24	86.54	91.3

## Sheet: statistics_48h_NMM
Within each column, compare rows (simple effects within columns)
Number of families	3
Number of comparisons per family	15
Alpha	0.05
Tukey's multiple comparisons test	Mean Diff,	95,00% CI of diff,	Below threshold?	Summary	Adjusted P Value
TPA
Control vs. M145	0	-3,595 to 3,595	No	ns	>0,9999
Control vs. ΔSCO0713	0	-3,595 to 3,595	No	ns	>0,9999
Control vs. S3	0	-3,595 to 3,595	No	ns	>0,9999
Control vs. S5	0	-3,595 to 3,595	No	ns	>0,9999
Control vs. S7	0	-3,595 to 3,595	No	ns	>0,9999
M145 vs. ΔSCO0713	0	-3,595 to 3,595	No	ns	>0,9999
M145 vs. S3	0	-3,595 to 3,595	No	ns	>0,9999
M145 vs. S5	0	-3,595 to 3,595	No	ns	>0,9999
M145 vs. S7	0	-3,595 to 3,595	No	ns	>0,9999
ΔSCO0713 vs. S3	0	-3,595 to 3,595	No	ns	>0,9999
ΔSCO0713 vs. S5	0	-3,595 to 3,595	No	ns	>0,9999
ΔSCO0713 vs. S7	0	-3,595 to 3,595	No	ns	>0,9999
S3 vs. S5	0	-3,595 to 3,595	No	ns	>0,9999
S3 vs. S7	0	-3,595 to 3,595	No	ns	>0,9999
S5 vs. S7	0	-3,595 to 3,595	No	ns	>0,9999
MHET
Control vs. M145	-9.337	-12,93 to -5,742	Yes	****	<0,0001
Control vs. ΔSCO0713	-2.732	-6,326 to 0,8629	No	ns	0.2259
Control vs. S3	-5.781	-9,376 to -2,187	Yes	***	0.0003
Control vs. S5	-5.21	-8,805 to -1,616	Yes	**	0.0014
Control vs. S7	-7.062	-10,66 to -3,467	Yes	****	<0,0001
M145 vs. ΔSCO0713	6.605	3,010 to 10,20	Yes	****	<0,0001
M145 vs. S3	3.555	-0,03919 to 7,150	No	ns	0.054
M145 vs. S5	4.126	0,5318 to 7,721	Yes	*	0.0166
M145 vs. S7	2.275	-1,320 to 5,869	No	ns	0.4163
ΔSCO0713 vs. S3	-3.05	-6,644 to 0,5449	No	ns	0.136
ΔSCO0713 vs. S5	-2.479	-6,073 to 1,116	No	ns	0.3229
ΔSCO0713 vs. S7	-4.33	-7,925 to -0,7358	Yes	*	0.0106
S3 vs. S5	0.571	-3,024 to 4,166	No	ns	0.9967
S3 vs. S7	-1.281	-4,875 to 2,314	No	ns	0.8892
S5 vs. S7	-1.852	-5,446 to 1,743	No	ns	0.6354
BHET
Control vs. M145	9.337	5,742 to 12,93	Yes	****	<0,0001
Control vs. ΔSCO0713	2.733	-0,8612 to 6,328	No	ns	0.2254
Control vs. S3	5.783	2,189 to 9,378	Yes	***	0.0003
Control vs. S5	5.213	1,619 to 8,808	Yes	**	0.0013
Control vs. S7	7.063	3,469 to 10,66	Yes	****	<0,0001
M145 vs. ΔSCO0713	-6.603	-10,20 to -3,009	Yes	****	<0,0001
M145 vs. S3	-3.553	-7,148 to 0,04119	No	ns	0.0542
M145 vs. S5	-4.123	-7,718 to -0,5288	Yes	*	0.0167
M145 vs. S7	-2.273	-5,868 to 1,321	No	ns	0.417
ΔSCO0713 vs. S3	3.05	-0,5445 to 6,645	No	ns	0.1359
ΔSCO0713 vs. S5	2.48	-1,115 to 6,075	No	ns	0.3223
ΔSCO0713 vs. S7	4.33	0,7355 to 7,925	Yes	*	0.0106
S3 vs. S5	-0.57	-4,165 to 3,025	No	ns	0.9967
S3 vs. S7	1.28	-2,315 to 4,875	No	ns	0.8894
S5 vs. S7	1.85	-1,745 to 5,445	No	ns	0.6363
Test details	Mean 1	Mean 2	Mean Diff,	SE of diff,	N1	N2	q	DF
TPA
Control vs. M145	0	0	0	1.195	3	3	0	36
Control vs. ΔSCO0713	0	0	0	1.195	3	3	0	36
Control vs. S3	0	0	0	1.195	3	3	0	36
Control vs. S5	0	0	0	1.195	3	3	0	36
Control vs. S7	0	0	0	1.195	3	3	0	36
M145 vs. ΔSCO0713	0	0	0	1.195	3	3	0	36
M145 vs. S3	0	0	0	1.195	3	3	0	36
M145 vs. S5	0	0	0	1.195	3	3	0	36
M145 vs. S7	0	0	0	1.195	3	3	0	36
ΔSCO0713 vs. S3	0	0	0	1.195	3	3	0	36
ΔSCO0713 vs. S5	0	0	0	1.195	3	3	0	36
ΔSCO0713 vs. S7	0	0	0	1.195	3	3	0	36
S3 vs. S5	0	0	0	1.195	3	3	0	36
S3 vs. S7	0	0	0	1.195	3	3	0	36
S5 vs. S7	0	0	0	1.195	3	3	0	36
MHET
Control vs. M145	2.577	11.91	-9.337	1.195	3	3	11.05	36
Control vs. ΔSCO0713	2.577	5.308	-2.732	1.195	3	3	3.233	36
Control vs. S3	2.577	8.358	-5.781	1.195	3	3	6.843	36
Control vs. S5	2.577	7.787	-5.21	1.195	3	3	6.167	36
Control vs. S7	2.577	9.639	-7.062	1.195	3	3	8.359	36
M145 vs. ΔSCO0713	11.91	5.308	6.605	1.195	3	3	7.818	36
M145 vs. S3	11.91	8.358	3.555	1.195	3	3	4.208	36
M145 vs. S5	11.91	7.787	4.126	1.195	3	3	4.884	36
M145 vs. S7	11.91	9.639	2.275	1.195	3	3	2.692	36
ΔSCO0713 vs. S3	5.308	8.358	-3.05	1.195	3	3	3.61	36
ΔSCO0713 vs. S5	5.308	7.787	-2.479	1.195	3	3	2.934	36
ΔSCO0713 vs. S7	5.308	9.639	-4.33	1.195	3	3	5.126	36
S3 vs. S5	8.358	7.787	0.571	1.195	3	3	0.6759	36
S3 vs. S7	8.358	9.639	-1.281	1.195	3	3	1.516	36
S5 vs. S7	7.787	9.639	-1.852	1.195	3	3	2.192	36
BHET
Control vs. M145	97.42	88.09	9.337	1.195	3	3	11.05	36
Control vs. ΔSCO0713	97.42	94.69	2.733	1.195	3	3	3.235	36
Control vs. S3	97.42	91.64	5.783	1.195	3	3	6.846	36
Control vs. S5	97.42	92.21	5.213	1.195	3	3	6.171	36
Control vs. S7	97.42	90.36	7.063	1.195	3	3	8.361	36
M145 vs. ΔSCO0713	88.09	94.69	-6.603	1.195	3	3	7.816	36
M145 vs. S3	88.09	91.64	-3.553	1.195	3	3	4.206	36
M145 vs. S5	88.09	92.21	-4.123	1.195	3	3	4.881	36
M145 vs. S7	88.09	90.36	-2.273	1.195	3	3	2.691	36
ΔSCO0713 vs. S3	94.69	91.64	3.05	1.195	3	3	3.61	36
ΔSCO0713 vs. S5	94.69	92.21	2.48	1.195	3	3	2.936	36
ΔSCO0713 vs. S7	94.69	90.36	4.33	1.195	3	3	5.125	36
S3 vs. S5	91.64	92.21	-0.57	1.195	3	3	0.6747	36
S3 vs. S7	91.64	90.36	1.28	1.195	3	3	1.515	36
S5 vs. S7	92.21	90.36	1.85	1.195	3	3	2.19	36

[truncated: 2 more sheets: data graph 72h_NMM, statistics_72h_NMM]
