# Supplementary material for: Polyester degradation by soil bacteria: identification of conserved BHETase enzymes in Streptomyces
Source: Commun Biol. 2024 Jun 12;7:725. doi: 10.1038/s42003-024-06414-z (PMC11169514; doi:10.1038/s42003-024-06414-z)
Supplement: Supplementary file 6 — supplementary data 3 [file 42003_2024_6414_MOESM6_ESM.xlsx]

## Sheet: pH graphs Fig7A-C
	SCO2			SCO92			SCO145
3	3.40958	2.58328	3.13995	3.26429	0.671429	2.85714	3.53395	4.70679	0.95679
4	4.74037	3.52266	4.93172	1.05714	2.75714	-5.11429	5.60185	6.65123	7.17593
5	20.0748	41.4717	29.7556	29.1643	43.8071	40.4429	30.0926	24.3364	45.3858
6	63.4252	67.3393	68.6092	56.7286	58.5929	81.3571	67.9784	67.963	66.3889
7	100.148	88.1708	111.681	93.8786	108.893	96.7857	108.534	108.935	82.5309
7.5	92.1632	79.4381	101.157	56.45	99.7929	91.8643	85.9414	57.2994	82.1914
8	77.368	90.18	80.3949	68.2	105.664	63.2643	81.8673	64.213	95.5093

## Sheet: temperature graphs Fig 7D-F
	SCO2			SCO92			SCO145
25	84.6905	99.8278	134.858	84.5588	101.343	115.029	66.5522	124.22	109.228
30	101.368	87.3696	111.262	66.049	61.9706	96.451	79.6423	53.0901	76.1659
40	38.8958	21.2611	56.2721	34.3431	28.5392	30.0686	44.9785	34.1917	36.5951
50	8.51593	16.9649	18.5915	37.1569	38.5686	18.3235	10.7153	27.8827	19.6424
60	41.7472	15.166	24.6579	31.9412	18.402	39.8137	30.9156	26.2518	12.7611
70	32.5041	30.82	35.8243	31.6863	34.3627	20.4314	32.9184	18.8126	27.3677
80	62.2237	23.194	27.7103	54.6373	44.8725	40.0882	22.6609	38.2403	23.5193
90	23.8925	11.9797	10.3913	12.2255	6.26471	8.15686	10.1717	5.75107	10.3863

## Sheet: data graphs_fig 7D
	mM BHET degradaed
	S2LipA			S92LipA			ScLipA			PET40			TfCut2			LCC			PETase			PET46			Buffer
24h	0.223814	0.204261	0.181166	0.183716	0.180883	0.15963	0.147161	0.14787	0.119249	0.323986	0.329937	0.292674	0.313218	0.318319	0.288565	0.306984	0.283322	0.253001	0.450513	0.459156	0.438611	0.235007	0.247759	0.220697	0.007458	0.012417	0
48h	0.264115	0.236502	0.196168	0.249369	0.243731	0.19877	0.205275	0.202529	0.150917	0.419817	0.422419	0.350857	0.4136	0.420106	0.357073	0.393216	0.368205	0.309365	0.48921	0.498607	0.45061	0.282765	0.298667	0.247779	0	0	0

## Sheet: statistics_24h
Table Analyzed	24h color
Data sets analyzed	A-I
ANOVA summary
F	162.8
P value	<0,0001
P value summary	****
Significant diff. among means (P < 0.05)?	Yes
R squared	0.9864
Brown-Forsythe test
F (DFn, DFd)	0,3398 (8, 18)
P value	0.9386
P value summary	ns
Are SDs significantly different (P < 0.05)?	No
Bartlett's test
Bartlett's statistic (corrected)
P value
P value summary
Are SDs significantly different (P < 0.05)?
ANOVA table	SS	DF	MS	F (DFn, DFd)	P value
Treatment (between columns)	0.3778	8	0.04722	F (8, 18) = 162,8	P<0,0001
Residual (within columns)	0.005221	18	0.00029
Total	0.383	26
Data summary
Number of treatments (columns)	9
Number of values (total)	27
Number of families	1
Number of comparisons per family	36
Alpha	0.05
Tukey's multiple comparisons test	Mean Diff,	95,00% CI of diff,	Below threshold?	Summary	Adjusted P Value
S2LipA vs. S92LipA	0.02834	-0,02039 to 0,07706	No	ns	0.5391	A-B
S2LipA vs. ScLipA	0.06499	0,01626 to 0,1137	Yes	**	0.0046	A-C
S2LipA vs. PET40	-0.1125	-0,1612 to -0,06373	Yes	****	<0,0001	A-D
S2LipA vs. TfCut2	-0.1036	-0,1523 to -0,05490	Yes	****	<0,0001	A-E
S2LipA vs. LCC	-0.07802	-0,1267 to -0,02930	Yes	***	0.0007	A-F
S2LipA vs. PETase	-0.2463	-0,2951 to -0,1976	Yes	****	<0,0001	A-G
S2LipA vs. PET46	-0.03141	-0,08013 to 0,01732	No	ns	0.4126	A-H
S2LipA vs. Buffer	0.1965	0,1477 to 0,2452	Yes	****	<0,0001	A-I
S92LipA vs. ScLipA	0.03665	-0,01207 to 0,08537	No	ns	0.2383	B-C
S92LipA vs. PET40	-0.1408	-0,1895 to -0,09207	Yes	****	<0,0001	B-D
S92LipA vs. TfCut2	-0.132	-0,1807 to -0,08323	Yes	****	<0,0001	B-E
S92LipA vs. LCC	-0.1064	-0,1551 to -0,05764	Yes	****	<0,0001	B-F
S92LipA vs. PETase	-0.2747	-0,3234 to -0,2260	Yes	****	<0,0001	B-G
S92LipA vs. PET46	-0.05974	-0,1085 to -0,01102	Yes	*	0.0101	B-H
S92LipA vs. Buffer	0.1681	0,1194 to 0,2168	Yes	****	<0,0001	B-I
ScLipA vs. PET40	-0.1774	-0,2262 to -0,1287	Yes	****	<0,0001	C-D
ScLipA vs. TfCut2	-0.1686	-0,2173 to -0,1199	Yes	****	<0,0001	C-E
ScLipA vs. LCC	-0.143	-0,1917 to -0,09429	Yes	****	<0,0001	C-F
ScLipA vs. PETase	-0.3113	-0,3601 to -0,2626	Yes	****	<0,0001	C-G
ScLipA vs. PET46	-0.09639	-0,1451 to -0,04767	Yes	****	<0,0001	C-H
ScLipA vs. Buffer	0.1315	0,08275 to 0,1802	Yes	****	<0,0001	C-I
PET40 vs. TfCut2	0.008832	-0,03989 to 0,05755	No	ns	0.9991	D-E
PET40 vs. LCC	0.03443	-0,01429 to 0,08315	No	ns	0.3045	D-F
PET40 vs. PETase	-0.1339	-0,1826 to -0,08517	Yes	****	<0,0001	D-G
PET40 vs. PET46	0.08104	0,03232 to 0,1298	Yes	***	0.0004	D-H
PET40 vs. Buffer	0.3089	0,2602 to 0,3576	Yes	****	<0,0001	D-I
TfCut2 vs. LCC	0.0256	-0,02312 to 0,07432	No	ns	0.6576	E-F
TfCut2 vs. PETase	-0.1427	-0,1914 to -0,09400	Yes	****	<0,0001	E-G
TfCut2 vs. PET46	0.07221	0,02349 to 0,1209	Yes	**	0.0016	E-H
TfCut2 vs. Buffer	0.3001	0,2514 to 0,3488	Yes	****	<0,0001	E-I
LCC vs. PETase	-0.1683	-0,2170 to -0,1196	Yes	****	<0,0001	F-G
LCC vs. PET46	0.04661	-0,002109 to 0,09534	No	ns	0.067	F-H
LCC vs. Buffer	0.2745	0,2258 to 0,3232	Yes	****	<0,0001	F-I
PETase vs. PET46	0.2149	0,1662 to 0,2637	Yes	****	<0,0001	G-H
PETase vs. Buffer	0.4428	0,3941 to 0,4915	Yes	****	<0,0001	G-I
PET46 vs. Buffer	0.2279	0,1791 to 0,2766	Yes	****	<0,0001	H-I
Test details	Mean 1	Mean 2	Mean Diff,	SE of diff,	n1	n2	q	DF
S2LipA vs. S92LipA	0.2031	0.1747	0.02834	0.01391	3	3	2.882	18
S2LipA vs. ScLipA	0.2031	0.1381	0.06499	0.01391	3	3	6.609	18
S2LipA vs. PET40	0.2031	0.3155	-0.1125	0.01391	3	3	11.44	18
S2LipA vs. TfCut2	0.2031	0.3067	-0.1036	0.01391	3	3	10.54	18
S2LipA vs. LCC	0.2031	0.2811	-0.07802	0.01391	3	3	7.935	18
S2LipA vs. PETase	0.2031	0.4494	-0.2463	0.01391	3	3	25.05	18
S2LipA vs. PET46	0.2031	0.2345	-0.03141	0.01391	3	3	3.194	18
S2LipA vs. Buffer	0.2031	0.006625	0.1965	0.01391	3	3	19.98	18
S92LipA vs. ScLipA	0.1747	0.1381	0.03665	0.01391	3	3	3.727	18
S92LipA vs. PET40	0.1747	0.3155	-0.1408	0.01391	3	3	14.32	18
S92LipA vs. TfCut2	0.1747	0.3067	-0.132	0.01391	3	3	13.42	18
S92LipA vs. LCC	0.1747	0.2811	-0.1064	0.01391	3	3	10.82	18
S92LipA vs. PETase	0.1747	0.4494	-0.2747	0.01391	3	3	27.94	18
S92LipA vs. PET46	0.1747	0.2345	-0.05974	0.01391	3	3	6.076	18
S92LipA vs. Buffer	0.1747	0.006625	0.1681	0.01391	3	3	17.1	18
ScLipA vs. PET40	0.1381	0.3155	-0.1774	0.01391	3	3	18.05	18
ScLipA vs. TfCut2	0.1381	0.3067	-0.1686	0.01391	3	3	17.15	18
ScLipA vs. LCC	0.1381	0.2811	-0.143	0.01391	3	3	14.54	18
ScLipA vs. PETase	0.1381	0.4494	-0.3113	0.01391	3	3	31.66	18
ScLipA vs. PET46	0.1381	0.2345	-0.09639	0.01391	3	3	9.803	18
ScLipA vs. Buffer	0.1381	0.006625	0.1315	0.01391	3	3	13.37	18
PET40 vs. TfCut2	0.3155	0.3067	0.008832	0.01391	3	3	0.8982	18
PET40 vs. LCC	0.3155	0.2811	0.03443	0.01391	3	3	3.502	18
PET40 vs. PETase	0.3155	0.4494	-0.1339	0.01391	3	3	13.62	18
PET40 vs. PET46	0.3155	0.2345	0.08104	0.01391	3	3	8.242	18
PET40 vs. Buffer	0.3155	0.006625	0.3089	0.01391	3	3	31.42	18
TfCut2 vs. LCC	0.3067	0.2811	0.0256	0.01391	3	3	2.603	18
TfCut2 vs. PETase	0.3067	0.4494	-0.1427	0.01391	3	3	14.52	18
TfCut2 vs. PET46	0.3067	0.2345	0.07221	0.01391	3	3	7.344	18
TfCut2 vs. Buffer	0.3067	0.006625	0.3001	0.01391	3	3	30.52	18
LCC vs. PETase	0.2811	0.4494	-0.1683	0.01391	3	3	17.12	18
LCC vs. PET46	0.2811	0.2345	0.04661	0.01391	3	3	4.741	18
LCC vs. Buffer	0.2811	0.006625	0.2745	0.01391	3	3	27.91	18
PETase vs. PET46	0.4494	0.2345	0.2149	0.01391	3	3	21.86	18
PETase vs. Buffer	0.4494	0.006625	0.4428	0.01391	3	3	45.03	18
PET46 vs. Buffer	0.2345	0.006625	0.2279	0.01391	3	3	23.17	18

## Sheet: statistics_48h
Table Analyzed	48h color
Data sets analyzed	A-I
ANOVA summary
F	62.56
P value	<0,0001
P value summary	****
Significant diff. among means (P < 0.05)?	Yes
R squared	0.9653
Brown-Forsythe test
F (DFn, DFd)	0,2809 (8, 18)
P value	0.9639
P value summary	ns
Are SDs significantly different (P < 0.05)?	No
Bartlett's test
Bartlett's statistic (corrected)
P value
P value summary
Are SDs significantly different (P < 0.05)?
ANOVA table	SS	DF	MS	F (DFn, DFd)	P value
Treatment (between columns)	0.495	8	0.06188	F (8, 18) = 62,56	P<0,0001
Residual (within columns)	0.0178	18	0.000989
Total	0.5128	26
Data summary
Number of treatments (columns)	9
Number of values (total)	27
Number of families	1
Number of comparisons per family	36
Alpha	0.05
Tukey's multiple comparisons test	Mean Diff,	95,00% CI of diff,	Below threshold?	Summary	Adjusted P Value
S2LipA vs. S92LipA	0.001638	-0,08833 to 0,09161	No	ns	>0,9999	A-B
S2LipA vs. ScLipA	0.04602	-0,04395 to 0,1360	No	ns	0.6864	A-C
S2LipA vs. PET40	-0.1654	-0,2554 to -0,07546	Yes	***	0.0001	A-D
S2LipA vs. TfCut2	-0.1647	-0,2546 to -0,07469	Yes	***	0.0001	A-E
S2LipA vs. LCC	-0.1247	-0,2146 to -0,03470	Yes	**	0.0032	A-F
S2LipA vs. PETase	-0.2472	-0,3372 to -0,1572	Yes	****	<0,0001	A-G
S2LipA vs. PET46	-0.04414	-0,1341 to 0,04583	No	ns	0.7287	A-H
S2LipA vs. buffer	0.2323	0,1423 to 0,3222	Yes	****	<0,0001	A-I
S92LipA vs. ScLipA	0.04438	-0,04559 to 0,1344	No	ns	0.7233	B-C
S92LipA vs. PET40	-0.1671	-0,2570 to -0,07710	Yes	***	0.0001	B-D
S92LipA vs. TfCut2	-0.1663	-0,2563 to -0,07633	Yes	***	0.0001	B-E
S92LipA vs. LCC	-0.1263	-0,2163 to -0,03633	Yes	**	0.0028	B-F
S92LipA vs. PETase	-0.2489	-0,3388 to -0,1589	Yes	****	<0,0001	B-G
S92LipA vs. PET46	-0.04578	-0,1358 to 0,04419	No	ns	0.6919	B-H
S92LipA vs. buffer	0.2306	0,1407 to 0,3206	Yes	****	<0,0001	B-I
ScLipA vs. PET40	-0.2115	-0,3014 to -0,1215	Yes	****	<0,0001	C-D
ScLipA vs. TfCut2	-0.2107	-0,3007 to -0,1207	Yes	****	<0,0001	C-E
ScLipA vs. LCC	-0.1707	-0,2607 to -0,08072	Yes	****	<0,0001	C-F
ScLipA vs. PETase	-0.2932	-0,3832 to -0,2033	Yes	****	<0,0001	C-G
ScLipA vs. PET46	-0.09016	-0,1801 to -0,0001921	Yes	*	0.0493	C-H
ScLipA vs. buffer	0.1862	0,09627 to 0,2762	Yes	****	<0,0001	C-I
PET40 vs. TfCut2	0.0007713	-0,08920 to 0,09074	No	ns	>0,9999	D-E
PET40 vs. LCC	0.04077	-0,04920 to 0,1307	No	ns	0.7995	D-F
PET40 vs. PETase	-0.08178	-0,1717 to 0,008193	No	ns	0.0919	D-G
PET40 vs. PET46	0.1213	0,03132 to 0,2113	Yes	**	0.0042	D-H
PET40 vs. buffer	0.3977	0,3077 to 0,4877	Yes	****	<0,0001	D-I
TfCut2 vs. LCC	0.04	-0,04997 to 0,1300	No	ns	0.8144	E-F
TfCut2 vs. PETase	-0.08255	-0,1725 to 0,007422	No	ns	0.0869	E-G
TfCut2 vs. PET46	0.1205	0,03055 to 0,2105	Yes	**	0.0044	E-H
TfCut2 vs. buffer	0.3969	0,3070 to 0,4869	Yes	****	<0,0001	E-I
LCC vs. PETase	-0.1225	-0,2125 to -0,03258	Yes	**	0.0038	F-G
LCC vs. PET46	0.08053	-0,009446 to 0,1705	No	ns	0.1006	F-H
LCC vs. buffer	0.3569	0,2670 to 0,4469	Yes	****	<0,0001	F-I
PETase vs. PET46	0.2031	0,1131 to 0,2930	Yes	****	<0,0001	G-H
PETase vs. buffer	0.4795	0,3895 to 0,5694	Yes	****	<0,0001	G-I
PET46 vs. buffer	0.2764	0,1864 to 0,3664	Yes	****	<0,0001	H-I
Test details	Mean 1	Mean 2	Mean Diff,	SE of diff,	n1	n2	q	DF
S2LipA vs. S92LipA	0.2323	0.2306	0.001638	0.02568	3	3	0.09023	18
S2LipA vs. ScLipA	0.2323	0.1862	0.04602	0.02568	3	3	2.535	18
S2LipA vs. PET40	0.2323	0.3977	-0.1654	0.02568	3	3	9.111	18
S2LipA vs. TfCut2	0.2323	0.3969	-0.1647	0.02568	3	3	9.069	18
S2LipA vs. LCC	0.2323	0.3569	-0.1247	0.02568	3	3	6.866	18
S2LipA vs. PETase	0.2323	0.4795	-0.2472	0.02568	3	3	13.62	18
S2LipA vs. PET46	0.2323	0.2764	-0.04414	0.02568	3	3	2.431	18
S2LipA vs. buffer	0.2323	0	0.2323	0.02568	3	3	12.79	18
S92LipA vs. ScLipA	0.2306	0.1862	0.04438	0.02568	3	3	2.444	18
S92LipA vs. PET40	0.2306	0.3977	-0.1671	0.02568	3	3	9.202	18
S92LipA vs. TfCut2	0.2306	0.3969	-0.1663	0.02568	3	3	9.159	18
S92LipA vs. LCC	0.2306	0.3569	-0.1263	0.02568	3	3	6.956	18
S92LipA vs. PETase	0.2306	0.4795	-0.2489	0.02568	3	3	13.71	18
S92LipA vs. PET46	0.2306	0.2764	-0.04578	0.02568	3	3	2.521	18
S92LipA vs. buffer	0.2306	0	0.2306	0.02568	3	3	12.7	18
ScLipA vs. PET40	0.1862	0.3977	-0.2115	0.02568	3	3	11.65	18
ScLipA vs. TfCut2	0.1862	0.3969	-0.2107	0.02568	3	3	11.6	18
ScLipA vs. LCC	0.1862	0.3569	-0.1707	0.02568	3	3	9.401	18
ScLipA vs. PETase	0.1862	0.4795	-0.2932	0.02568	3	3	16.15	18
ScLipA vs. PET46	0.1862	0.2764	-0.09016	0.02568	3	3	4.966	18
ScLipA vs. buffer	0.1862	0	0.1862	0.02568	3	3	10.26	18
PET40 vs. TfCut2	0.3977	0.3969	0.0007713	0.02568	3	3	0.04248	18
PET40 vs. LCC	0.3977	0.3569	0.04077	0.02568	3	3	2.245	18
PET40 vs. PETase	0.3977	0.4795	-0.08178	0.02568	3	3	4.504	18
PET40 vs. PET46	0.3977	0.2764	0.1213	0.02568	3	3	6.68	18
PET40 vs. buffer	0.3977	0	0.3977	0.02568	3	3	21.9	18
TfCut2 vs. LCC	0.3969	0.3569	0.04	0.02568	3	3	2.203	18
TfCut2 vs. PETase	0.3969	0.4795	-0.08255	0.02568	3	3	4.546	18
TfCut2 vs. PET46	0.3969	0.2764	0.1205	0.02568	3	3	6.638	18
TfCut2 vs. buffer	0.3969	0	0.3969	0.02568	3	3	21.86	18
LCC vs. PETase	0.3569	0.4795	-0.1225	0.02568	3	3	6.749	18
LCC vs. PET46	0.3569	0.2764	0.08053	0.02568	3	3	4.435	18
LCC vs. buffer	0.3569	0	0.3569	0.02568	3	3	19.66	18
PETase vs. PET46	0.4795	0.2764	0.2031	0.02568	3	3	11.18	18
PETase vs. buffer	0.4795	0	0.4795	0.02568	3	3	26.41	18
PET46 vs. buffer	0.2764	0	0.2764	0.02568	3	3	15.22	18
